# Supplementary material for: Risk of Avascular Necrosis with The Modified Dunn Procedure in SCFE Patients: A Meta-Analysis
Source: Children (Basel). 2022 Oct 31;9(11):1680. doi: 10.3390/children9111680 (PMC9688411; doi:10.3390/children9111680)
Supplement: Supplementary file 1 [file children-09-01680-s001.zip]

Archive with 1 entries (1 files):
- children-1977471-supplementary.pdf
